# Supplementary material for: Nonphotochemical quenching changes with abiotic stressor and developmental stages
Source: bioRxiv. 2025 May 18:2025.05.14.654125. Preprint. [Version 1] doi: 10.1101/2025.05.14.654125 (PMC12132227; doi:10.1101/2025.05.14.654125)
Supplement: Supplement 1 — Fig S1. Comparison of leaf-disc and whole-plant based approach of NPQ measurement under control conditions. Fig S2. Comparison of leaf-disc and whole-plant based approach of NPQ measurement under stress conditions. Fig S3. Effect of fluctuating light in combination with chilling on NPQ kinetics in four Arabidopsis thaliana ecotypes. Fig S4. Effect of fluctuating light in combination with drought stress on NPQ kinetics in four Arabidopsis thaliana ecotypes. Fig S5. Effect of developmental stages on four NPQ traits in a set of 19 maize (Zea mays) genotypes. Fig S6. Schematic representation of leaf-disc approach for NPQ measurement. Table S1. List of NPQ kinetic traits with their description. Table S2 Comparison of maximum efficiency of PSII (Fv/Fm) between leaf-disc and whole-plant based measurement under control and stress conditions. Table S3 Absolute values of NPQ induction traits used for a comparative test between FlurCAM and LI-6800. Table S4 ANOVA table for NPQ traits in four Arabidopsis thaliana ecotypes in drought and chilling experiments. Table S5 ANOVA table for 6 NPQ traits in 19 maize (Zea mays) lines measured on seedling and pre-flowering stages. Method S1 Description of leaf-discs based sampling and NPQ measurement approach. Method S2 Description of Hoagland media- based low nitrogen and PEG treatment. Method S3 Corn field experimental design. Method S4 Data integrity and quality control procedure. [file media-1.zip]

Archive with 2 entries (1 files):
- Supplementary materials/
- Supplementary materials/Supplementary Materials.docx
